# Supplementary material for: A Graph is Worth a Thousand Words: How Overconfidence and Graphical Disclosure of Numerical Information Influence Financial Analysts Accuracy on Decision Making
Source: PLoS One. 2016 Aug 10;11(8):e0160443. doi: 10.1371/journal.pone.0160443 (PMC4980045; doi:10.1371/journal.pone.0160443)
Supplement: S2 File — contains the commands for main analysis of database. (DO) [file pone.0160443.s004.do]

***Do File for replication: "A Graph is Worth a Thousand Words" 
***Robustness Check

///////////////////////////////////////////////

***Randomly selecting half of respondents from the first condition
set seed 359742
gen random = round(uniform(),1)
replace random=1 if graphtype!=1

///////////////////////////////////////////////

***Generating dummys

gen lineg=1 if graphtype==1 & random==1
replace lineg=0 if line==.

gen column=1 if graphtype==2
replace column=0 if column==.

gen tableg=1 if graphtype==3
replace tableg=0 if tableg==.

gen text=1 if graphtype==4
replace text=0 if text==.


///////////////////////////////////////////////

***Summated Scale for Answer
gen answer = q1+q2

///////////////////////////////////////////////

****Ordinal Logit
ologit answer overconfidence if random==1
ologit answer overconfidence lineg column tableg if random==1
ologit answer overconfidence lineg column tableg gender if random==1

****Ordinal Probit
oprobit answer overconfidence if random==1
oprobit answer overconfidence lineg column tableg if random==1
oprobit answer overconfidence lineg column tableg gender if random==1
****OLS
reg answer overconfidence if random==1
reg answer overconfidence lineg column tableg if random==1
reg answer overconfidence lineg column tableg gender if random==1

****H3
tabulate gender overconfidence if random==1, chi2 row
