# Supplementary material for: A Graph is Worth a Thousand Words: How Overconfidence and Graphical Disclosure of Numerical Information Influence Financial Analysts Accuracy on Decision Making
Source: PLoS One. 2016 Aug 10;11(8):e0160443. doi: 10.1371/journal.pone.0160443 (PMC4980045; doi:10.1371/journal.pone.0160443)
Supplement: S3 File — contains the commands for robustness check. (DO) [file pone.0160443.s005.do]

***Do File for replication: "A Graph is Worth a Thousand Words"

///////////////////////////////////////////////

***Generating dummys

gen lineg=1 if graphtype==1
replace lineg=0 if line==.

gen column=1 if graphtype==2
replace column=0 if column==.

gen tableg=1 if graphtype==3
replace tableg=0 if tableg==.

gen text=1 if graphtype==4
replace text=0 if text==.

///////////////////////////////////////////////

***Summated Scale for Answer
gen answer = q1+q2

///////////////////////////////////////////////

***Randomization tests 

****Age [Junior, Experienced, Senior]
gen aget = 3 if age>47 // Senior
replace aget = 2 if age>31 & aget==. // Experienced
replace aget= 1 if aget==. // Junior

tabulate aget  graphtype, chi2 row

****Gender
tabulate gender graphtype, chi2 row

****Residence
tabulate residence graphtype, chi2 row

****Robustness
tabulate graphtype overconfidence, chi2 row

///////////////////////////////////////////////

***Hypothesis 1 (table)
tabulate graphtype answer, chi2 row

***Hypothesis 1 and 2
****Ordinal Logit
ologit answer overconfidence
ologit answer overconfidence lineg column tableg
ologit answer overconfidence lineg column tableg gender

****Ordinal Probit
oprobit answer overconfidence
oprobit answer overconfidence lineg column tableg
oprobit answer overconfidence lineg column tableg gender

****OLS
reg answer overconfidence
reg answer overconfidence lineg column tableg
reg answer overconfidence lineg column tableg gender

****Chi2
tabulate answer overconfidence, chi2 row

***Hypothesis 3
tabulate gender overconfidence, chi2 row

///////////////////////////////////////////////
***Descriptive Statistics
mean gender age lineg column tableg text answer
pwcorr gender age lineg column tableg text overconfidence answer if !missing(gender, age, lineg, column, tableg, text, overconfidence, answer), sig star(.05)
///////////////////////////////////////////////
